# Supplementary material for: Physical Properties and Polymorphism of Acrylic Acid-Grafted Poly(1,4-butylene adipate-co-terephthalate)/Organically Modified Layered Double Hydroxide Nanocomposites
Source: Polymers (Basel). 2022 Jan 26;14(3):492. doi: 10.3390/polym14030492 (PMC8839520; doi:10.3390/polym14030492)
Supplement: Supplementary file 1 [file polymers-14-00492-s001.zip]

Archive with 1 entries (1 files):
- polymers-1550995-supplementary.pdf
